# Supplementary material for: ﻿Two new species of freshwater planarian from Hainan Island and Leizhou Peninsula, southern China (Platyhelminthes, Tricladida, Dugesiidae)
Source: Zookeys. 2025 Apr 1;1233:289–313. doi: 10.3897/zookeys.1233.142976 (PMC11979614; doi:10.3897/zookeys.1233.142976)
Supplement: XML Treatment for Dugesia aconcinna [file zookeys.1233.142976-treatment2.xml]

<!DOCTYPE tp:taxon-treatment
  PUBLIC "-//TaxonX//DTD Taxonomic Treatment Publishing DTD v0 20100105//EN" "tax-treatment-NSO.dtd">
<tp:taxon-treatment xmlns:tp="http://www.plazi.org/taxpub"><tp:treatment-meta><kwd-group><label>Taxon classification</label><kwd>
                  <named-content content-type="kingdom">Animalia</named-content>
                </kwd><kwd>
                  <named-content content-type="order">Tricladida</named-content>
                </kwd><kwd>
                  <named-content content-type="family">Dugesiidae</named-content>
                </kwd></kwd-group><mixed-citation publication-type="journal"><person-group><name><surname>Wang</surname><given-names>Lei</given-names></name><name><surname>Chang</surname><given-names>Yi-Fang</given-names></name><name><surname>Sun</surname><given-names>Xin-Xin</given-names></name><name><surname>Sluys</surname><given-names>Ronald</given-names></name><name><surname>Liu</surname><given-names>De-Zeng</given-names></name><name><surname>Dong</surname><given-names>Zi-Mei</given-names></name><name><surname>Chen</surname><given-names>Guang-Wen</given-names></name></person-group><article-title>﻿Two new species of freshwater planarian from Hainan Island and Leizhou Peninsula, southern China (<tp:taxon-name><tp:taxon-name-part taxon-name-part-type="phylum">Platyhelminthes</tp:taxon-name-part></tp:taxon-name>, <tp:taxon-name><tp:taxon-name-part taxon-name-part-type="order">Tricladida</tp:taxon-name-part></tp:taxon-name>, <tp:taxon-name><tp:taxon-name-part taxon-name-part-type="family">Dugesiidae</tp:taxon-name-part></tp:taxon-name>)</article-title><source>Zookeys</source><day>01</day><month>04</month><year>2025</year><volume>1233</volume><fpage>289</fpage><lpage>313</lpage><pub-id pub-id-type="doi">10.3897/zookeys.1233.142976</pub-id></mixed-citation></tp:treatment-meta><tp:nomenclature><label>﻿</label><tp:taxon-name>
                <object-id xmlns:xlink="http://www.w3.org/1999/xlink" content-type="arpha" xlink:type="simple">35B9C03B-4424-5392-A6F6-9A46B4149A49</object-id>
                <tp:taxon-name-part taxon-name-part-type="genus" reg="Dugesia">Dugesia</tp:taxon-name-part>
                <tp:taxon-name-part taxon-name-part-type="species" reg="aconcinna">aconcinna</tp:taxon-name-part>
                <object-id xmlns:xlink="http://www.w3.org/1999/xlink" content-type="zoobank" xlink:type="simple">https://zoobank.org/1DBF6C63-D76D-46F8-B958-E807694E8639</object-id>
              </tp:taxon-name><tp:taxon-authority>Chen &amp; Dong</tp:taxon-authority><tp:taxon-status xmlns:xlink="http://www.w3.org/1999/xlink" xlink:type="simple">sp. nov.</tp:taxon-status><xref ref-type="fig" rid="F1">Figs 1</xref><xref ref-type="fig" rid="F2">, 2</xref><xref ref-type="fig" rid="F7">, 7</xref><xref ref-type="fig" rid="F8">, 8</xref><xref ref-type="fig" rid="F9">, 9</xref></tp:nomenclature><tp:treatment-sec sec-type="Collection site, habitat, and reproduction" id="SECID0EU6AI"><title>Collection site, habitat, and reproduction.</title><p>On 4 January 2019, the specimens were collected from a stream in the Qingfeng village, Leizhou Peninsula (Figs <xref ref-type="fig" rid="F1">1</xref>, <xref ref-type="fig" rid="F7">7A, B</xref>), which is a volcanic spring at an altitude of 56 m a.s.l.; air temperature was 22 °C and water temperature was 19 °C. With respect to the <italic><tp:taxon-name><tp:taxon-name-part taxon-name-part-type="genus" reg="Dugesia">D.</tp:taxon-name-part><tp:taxon-name-part taxon-name-part-type="species" reg="aconcinna">aconcinna</tp:taxon-name-part></tp:taxon-name></italic> population, six mature worms and five asexual worms were collected in the field. After ~ 5 months under laboratory conditions, all of the immature worms sexualised, although none of the worms (sexual in the field and the sexualised ones in the laboratory) produced any cocoons.</p><fig id="F7" position="float" orientation="portrait"><object-id xmlns:xlink="http://www.w3.org/1999/xlink" content-type="doi" xlink:type="simple">10.3897/zookeys.1233.142976.figure7</object-id><object-id xmlns:xlink="http://www.w3.org/1999/xlink" content-type="arpha" xlink:type="simple">0EC6F0D9-23F9-5236-A314-4DD4B6564F02</object-id><label>Figure 7.</label><caption><p>Habitat and external appearance of <italic><tp:taxon-name><tp:taxon-name-part taxon-name-part-type="genus" reg="Dugesia">Dugesia</tp:taxon-name-part><tp:taxon-name-part taxon-name-part-type="species" reg="aconcinna">aconcinna</tp:taxon-name-part></tp:taxon-name></italic><bold>A, B</bold> sampling site and habitat <bold>C</bold> sexually mature, live individual. Abbreviations: coa: copulatory apparatus; e: eye; ph: pharynx. Scale bar: 2 mm.</p></caption><graphic xmlns:xlink="http://www.w3.org/1999/xlink" xlink:href="zookeys-1233-289_article-142976__-g007.jpg" position="float" orientation="portrait" xlink:type="simple" id="oo_1296560.jpg"><uri content-type="original_file" xlink:type="simple">https://binary.pensoft.net/fig/1296560</uri></graphic></fig></tp:treatment-sec><tp:treatment-sec sec-type="material" id="SECID0EJBBI"><title>Material examined.</title><p><bold><italic>Holotype</italic></bold> • <named-content xmlns:xlink="http://www.w3.org/1999/xlink" content-type="dwc:institutional_code" xlink:title="Zoological Museum of the College of Life Science of Henan Normal University" xlink:href="http://grbio.org/institution/henan-normal-university" xlink:type="simple">ZMHNU</named-content>-TPYC5, Qingfeng village (<named-content xmlns:xlink="http://www.w3.org/1999/xlink" content-type="dwc:verbatimCoordinates" xlink:type="simple"><named-content content-type="geo-json" specific-use="{&#34;type&#34;:&#34;Point&#34;,&#34;coordinates&#34;:[110.163611,21.242500]}" id="NCID0E2BBI" xlink:type="simple">21°14'33"N, 110°9'49"E</named-content></named-content>), alt. 56 m a.s.l., Suixi County, Guangdong Province, China, 4 January 2019, coll. Z-M Dong, L Wang and J-Z Chen, sagittal sections on 14 slides. <bold><italic>Paratypes</italic></bold> • <named-content xmlns:xlink="http://www.w3.org/1999/xlink" content-type="dwc:institutional_code" xlink:title="Naturalis Biodiversity Center" xlink:href="http://grbio.org/institution/naturalis-biodiversity-center" xlink:type="simple">RMNH</named-content>.VER.22250.1, ibid., sagittal sections on 11 slides • <named-content xmlns:xlink="http://www.w3.org/1999/xlink" content-type="dwc:institutional_code" xlink:title="Naturalis Biodiversity Center" xlink:href="http://grbio.org/institution/naturalis-biodiversity-center" xlink:type="simple">RMNH</named-content>.VER.22250.2, ibid., sagittal sections on 10 slides • <named-content xmlns:xlink="http://www.w3.org/1999/xlink" content-type="dwc:institutional_code" xlink:title="Zoological Museum of the College of Life Science of Henan Normal University" xlink:href="http://grbio.org/institution/henan-normal-university" xlink:type="simple">ZMHNU</named-content>-TPYC1-3, 6, 7,11, ibid., sagittal sections on 14, 29, 15, 5, 21, 14 slides • <named-content xmlns:xlink="http://www.w3.org/1999/xlink" content-type="dwc:institutional_code" xlink:title="Zoological Museum of the College of Life Science of Henan Normal University" xlink:href="http://grbio.org/institution/henan-normal-university" xlink:type="simple">ZMHNU</named-content>-TPYC9, ibid., horizontal sections on 23 slides • <named-content xmlns:xlink="http://www.w3.org/1999/xlink" content-type="dwc:institutional_code" xlink:title="Zoological Museum of the College of Life Science of Henan Normal University" xlink:href="http://grbio.org/institution/henan-normal-university" xlink:type="simple">ZMHNU</named-content>-TPYC8, ibid., transverse sections on 19 slides.</p></tp:treatment-sec><tp:treatment-sec sec-type="diagnosis" id="SECID0EXCBI"><title>Diagnosis.</title><p><italic><tp:taxon-name><tp:taxon-name-part taxon-name-part-type="genus" reg="Dugesia">Dugesia</tp:taxon-name-part><tp:taxon-name-part taxon-name-part-type="species" reg="aconcinna">aconcinna</tp:taxon-name-part></tp:taxon-name></italic> is characterised by the presence of the following features: live, mature animals rather small; asymmetrical openings of the oviducts into the common atrium; vasa deferentia separately opening into the posterior portion of the seminal vesicle; penis papilla of a very characteristic shape, with the part housing the connecting duct, diaphragm, and ejaculatory duct being a cylindrical structure with a blunt tip, while at its right-hand side sits a large penial fold that attaches to the base of the penis papilla; ejaculatory duct following a ventrally displaced course through the penis papilla, after which it opens at the tip of the papilla; presence of a duct between diaphragm and seminal vesicle.</p></tp:treatment-sec><tp:treatment-sec sec-type="description" id="SECID0EIDBI"><title>Description.</title><p>Body of both asexual and sexual live specimens is quite small, with the sexual worms being only 6–9 mm in length and 1.0–1.2 mm in width. The low-triangular head is provided with two blunt auricles and two eyes, which are placed in pigment-free spots. Each pigmented eyecup houses numerous photoreceptor cells. The dorsal surface is yellow-brown, with many brown pigment granules and pale blotches all over the dorsal surface; the ventral surface is paler than the dorsal body surface (Fig. <xref ref-type="fig" rid="F7">7C</xref>).</p><p>Pharynx situated in the mid-region of the body, measuring ~ 1/6 of the body length. Mouth opening located at the posterior end of the pharyngeal pocket. Outer pharyngeal musculature is composed of a thin, subepithelial layer of longitudinal muscles, followed by a thin layer of circular muscles; no extra inner layer of longitudinal muscles was observed. The inner pharyngeal musculature consists of a thick, subepithelial layer of circular muscle, followed by a thin layer of longitudinal muscle.</p><p>In those specimens in which we were able to examine the ovaries, most of the gonads were not hyperplasic (specimens TPYC3, 5, 7, 8, and <named-content xmlns:xlink="http://www.w3.org/1999/xlink" content-type="dwc:institutional_code" xlink:title="Naturalis Biodiversity Center" xlink:href="http://grbio.org/institution/naturalis-biodiversity-center" xlink:type="simple">RMNH</named-content>.VER.22250.1), excepting specimens TPYC6, and 11, and <named-content xmlns:xlink="http://www.w3.org/1999/xlink" content-type="dwc:institutional_code" xlink:title="Naturalis Biodiversity Center" xlink:href="http://grbio.org/institution/naturalis-biodiversity-center" xlink:type="simple">RMNH</named-content>.VER.22250.2. In general, the oval ovaries are situated at 1/3–1/4 of the distance between the brain and the root of the pharynx, occupying ~ 1/4 of the dorso-ventral space. The oviducts arise from the dorsal wall of the ovaries, then turn to the ventral side and run in a caudal direction to the level of the genital pore. Subsequently, the left oviduct bends dorsally to open into the common atrium, while the right oviduct exhibits a much more pronounced curvature towards the dorsal body surface, after which it recurves in antero-ventral direction to open into the most ventral, proximal portion of the bursal canal, at the point where the latter communicates with the common atrium (Figs <xref ref-type="fig" rid="F8">8A</xref>, <xref ref-type="fig" rid="F9">9A</xref>). Thus, the right oviducal branch opens dorsally to the left one. The oviducts are lined with a columnar, infranucleated epithelium.</p><fig id="F8" position="float" orientation="portrait"><object-id xmlns:xlink="http://www.w3.org/1999/xlink" content-type="doi" xlink:type="simple">10.3897/zookeys.1233.142976.figure8</object-id><object-id xmlns:xlink="http://www.w3.org/1999/xlink" content-type="arpha" xlink:type="simple">7C447F69-9FE9-577F-8351-76A733412B3E</object-id><label>Figure 8.</label><caption><p><italic><tp:taxon-name><tp:taxon-name-part taxon-name-part-type="genus" reg="Dugesia">Dugesia</tp:taxon-name-part><tp:taxon-name-part taxon-name-part-type="species" reg="aconcinna">aconcinna</tp:taxon-name-part></tp:taxon-name></italic>. Photomicrographs of sagittal <bold>(B–D</bold>), transverse (<bold>A, E</bold>) and horizontal (<bold>F</bold>) sections. <bold>A</bold> Paratype <named-content xmlns:xlink="http://www.w3.org/1999/xlink" content-type="dwc:institutional_code" xlink:title="Zoological Museum of the College of Life Science of Henan Normal University" xlink:href="http://grbio.org/institution/henan-normal-university" xlink:type="simple">ZMHNU</named-content>-TPYC8, showing penis papilla, common atrium, left oviduct and right oviduct <bold>B</bold> holotype <named-content xmlns:xlink="http://www.w3.org/1999/xlink" content-type="dwc:institutional_code" xlink:title="Zoological Museum of the College of Life Science of Henan Normal University" xlink:href="http://grbio.org/institution/henan-normal-university" xlink:type="simple">ZMHNU</named-content>-TPYC5, showing copulatory bursa, seminal vesicle, vasa deferentia, penis papilla, penis fold, male atrium, common atrium, and genital pore <bold>C</bold> holotype <named-content xmlns:xlink="http://www.w3.org/1999/xlink" content-type="dwc:institutional_code" xlink:title="Zoological Museum of the College of Life Science of Henan Normal University" xlink:href="http://grbio.org/institution/henan-normal-university" xlink:type="simple">ZMHNU</named-content>-TPYC5, showing copulatory bursa, seminal vesicle, diaphragm, penis papilla, penial fold, male atrium, and common atrium <bold>D</bold> holotype <named-content xmlns:xlink="http://www.w3.org/1999/xlink" content-type="dwc:institutional_code" xlink:title="Zoological Museum of the College of Life Science of Henan Normal University" xlink:href="http://grbio.org/institution/henan-normal-university" xlink:type="simple">ZMHNU</named-content>-TPYC5, showing copulatory bursa, seminal vesicle, diaphragm, ejaculatory duct, penial fold, male atrium, and common atrium <bold>E</bold> paratype <named-content xmlns:xlink="http://www.w3.org/1999/xlink" content-type="dwc:institutional_code" xlink:title="Zoological Museum of the College of Life Science of Henan Normal University" xlink:href="http://grbio.org/institution/henan-normal-university" xlink:type="simple">ZMHNU</named-content>-TPYC8, showing penis papilla, ejaculatory duct, penial fold, male atrium, and bursal canal <bold>F</bold> paratype <named-content xmlns:xlink="http://www.w3.org/1999/xlink" content-type="dwc:institutional_code" xlink:title="Zoological Museum of the College of Life Science of Henan Normal University" xlink:href="http://grbio.org/institution/henan-normal-university" xlink:type="simple">ZMHNU</named-content>-TPYC9, showing copulatory bursa, bursal canal, and penis fold. Abbreviations: bc: bursal canal; ca: common atrium; cb: copulatory bursa; d: diaphragm; ed: ejaculatory duct; go: gonopore; lod: left oviduct; ma: male atrium; pf: penial fold; pp: penis papilla; rod: right oviduct; sv: seminal vesicle; vd: vas deferens. Scale bars: 100 μm.</p></caption><graphic xmlns:xlink="http://www.w3.org/1999/xlink" xlink:href="zookeys-1233-289_article-142976__-g008.jpg" position="float" orientation="portrait" xlink:type="simple" id="oo_1296561.jpg"><uri content-type="original_file" xlink:type="simple">https://binary.pensoft.net/fig/1296561</uri></graphic></fig><fig id="F9" position="float" orientation="portrait"><object-id xmlns:xlink="http://www.w3.org/1999/xlink" content-type="doi" xlink:type="simple">10.3897/zookeys.1233.142976.figure9</object-id><object-id xmlns:xlink="http://www.w3.org/1999/xlink" content-type="arpha" xlink:type="simple">532E2CBB-766F-5DC0-B20E-DDEED7A94D23</object-id><label>Figure 9.</label><caption><p><italic><tp:taxon-name><tp:taxon-name-part taxon-name-part-type="genus" reg="Dugesia">Dugesia</tp:taxon-name-part><tp:taxon-name-part taxon-name-part-type="species" reg="aconcinna">aconcinna</tp:taxon-name-part></tp:taxon-name></italic>. Sagittal reconstruction of the copulatory apparatus of holotype TPYC5. <bold>A</bold> Female copulatory apparatus <bold>B</bold> penial fold <bold>C</bold> male copulatory apparatus. Abbreviations: bc: bursal canal; ca: common atrium; cb: copulatory bursa; cg: cement glands; cpg: cyanophil penial glands; d: diaphragm; ed: ejaculatory duct; epg: extrabulbar penial glands; go: gonopore; lod: left oviduct; ma: male atrium; mo: mouth; pf: penial fold; pp: penis papilla; rod: right oviduct; spv: spermiducal vesicles; sg: shell glands; sv: seminal vesicle; vd: vas deferens. Scale bars: 100 μm.</p></caption><graphic xmlns:xlink="http://www.w3.org/1999/xlink" xlink:href="zookeys-1233-289_article-142976__-g009.jpg" position="float" orientation="portrait" xlink:type="simple" id="oo_1296562.jpg"><uri content-type="original_file" xlink:type="simple">https://binary.pensoft.net/fig/1296562</uri></graphic></fig><p>The sac-shaped copulatory bursa lies immediately behind the pharyngeal pocket and may occupy the entire dorso-ventral space or, at least, a considerable portion of it. The bursa is lined with a columnar, vacuolated epithelium with basal nuclei and is devoid of any surrounding musculature (Figs <xref ref-type="fig" rid="F8">8B–D, F</xref>, <xref ref-type="fig" rid="F9">9</xref>). Near its communication with the postero-dorsal section of the bursa, the bursal canal is rather narrow and may occupy ~ 1/8 of the dorso-ventral space (Figs <xref ref-type="fig" rid="F8">8F</xref>, <xref ref-type="fig" rid="F9">9A</xref>). From thereon, the canal expands somewhat in diameter while it runs in a caudal direction to the left side of the male copulatory apparatus. At the level of the gonopore, the posterior section of the canal exhibits a rather abrupt, ventrally directed bend, after which it opens into the common atrium (Fig. <xref ref-type="fig" rid="F9">9A</xref>). The bursal canal is lined with cylindrical, infranucleated, ciliated cells and is surrounded by a subepithelial layer of longitudinal muscles, followed by a layer of circular muscle; an extra outer layer of longitudinal musculature, forming the ectal reinforcement, extends from the copulatory bursa to the atrium. Erythrophil shell glands open into the vaginal region of the bursal canal, near the oviducal openings.</p><p>The numerous, well-developed testes are situated dorsally and provided with mature spermatozoa. On either side of the midline of the body, testicular follicles are arranged in eight or nine longitudinal zones and extend from the posterior level of the ovaries to almost the posterior end of the body.</p><p>At the level of the pharyngeal pocket, the vasa deferentia expand to form spermiducal vesicles, which are packed with mature spermatozoa (Fig. <xref ref-type="fig" rid="F9">9</xref>). Upon reaching the large penis bulb, the vasa deferentia turn dorso-medially and quickly decrease very much in diameter while penetrating the wall of the bulb. Subsequently, the sperm ducts open separately and symmetrically into the mid-posterior section of the seminal vesicle, near the point where it communicates with the connecting duct that leads to the diaphragm. The sperm ducts are lined with a nucleated epithelium and surrounded by a layer of circular muscle.</p><p>The voluminous, oval seminal vesicle is lined by a flat, nucleated epithelium and is surrounded by a layer of intermingled muscle fibres. The seminal vesicle occupies ~ 2/5 of the dorso-ventral space and is located in the ventral portion of the penis bulb, close to the ventral body surface (Figs <xref ref-type="fig" rid="F8">8B–D</xref>, <xref ref-type="fig" rid="F9">9</xref>). Although the penis bulb is rather shallow, it is, nevertheless, a large structure, occupying almost the entire dorso-ventral space (Figs <xref ref-type="fig" rid="F8">8B–D</xref>, <xref ref-type="fig" rid="F9">9</xref>). A relatively long and broad duct connects the seminal vesicle with a small diaphragm, the latter leading to the ejaculatory duct (Figs <xref ref-type="fig" rid="F8">8C, D</xref>, <xref ref-type="fig" rid="F9">9</xref>). This interconnecting duct is lined by an infranucleated epithelium and is surrounded by a layer of intermingled muscle fibres. The small diaphragm is located at the level of the root of the penis papilla and receives the abundant secretion of erythrophil penis glands (Figs <xref ref-type="fig" rid="F8">8C, D</xref>, <xref ref-type="fig" rid="F9">9</xref>). Both the connecting duct and the ejaculatory duct run a ventrally displaced course through the penis papilla, with the relatively broad ejaculatory duct opening at the tip of the papilla (Figs <xref ref-type="fig" rid="F8">8D, F</xref>, <xref ref-type="fig" rid="F9">9</xref>). The ejaculatory duct is lined with a cuboidal, infranucleated epithelium and is devoid of any surrounding musculature.</p><p>The penis papilla has a very characteristic shape. The part that houses the connecting duct, diaphragm, and ejaculatory duct is a cylindrical structure with a blunt tip. This seems to be a rather symmetrical portion of the papilla but it should be noted that it concerns a lateral, left-hand part of the penis papilla. The right-hand part of the papilla develops a large penial fold (Figs <xref ref-type="fig" rid="F8">8E</xref>, <xref ref-type="fig" rid="F9">9B</xref>) that attaches to the base of the penis papilla. Penis papilla and penial fold are covered with a nucleated epithelium, which is underlain by a subepithelial layer of circular muscle, followed by a layer of longitudinal muscle fibres (Figs <xref ref-type="fig" rid="F8">8B–F</xref>, <xref ref-type="fig" rid="F9">9</xref>).</p><p>The genital atrium is divided into a common atrium and male atrium. The common atrium communicates with a gonoduct, which leads to the ventral gonopore; the gonoduct is lined by a columnar epithelium and receives the openings of cement glands (Fig. <xref ref-type="fig" rid="F9">9</xref>).</p></tp:treatment-sec><tp:treatment-sec sec-type="etymology" id="SECID0EEKBI"><title>Etymology.</title><p>The specific epithet is derived from the Latin adjective <italic><tp:taxon-name><tp:taxon-name-part taxon-name-part-type="genus" reg="Dugesia"/><tp:taxon-name-part taxon-name-part-type="species" reg="aconcinna">aconcinna</tp:taxon-name-part></tp:taxon-name></italic>, asymmetrical, and alludes to the asymmetrical penial fold as well as the asymmetrical oviducal openings into the bursal canal.</p></tp:treatment-sec><tp:treatment-sec sec-type="discussion" id="SECID0EUKBI"><title>Discussion.</title><p>A good number of <italic><tp:taxon-name><tp:taxon-name-part taxon-name-part-type="genus" reg="Dugesia">Dugesia</tp:taxon-name-part></tp:taxon-name></italic> species possesses so-called penial annexes in the form of penial folds, which sometimes were indicated by the term adenodactyl. However, the term adenodactyl should not be applied to these penial annexes (<xref ref-type="bibr" rid="B30">Stocchino et al. 2017</xref>). Penial folds are located at the base of the penial papilla and are usually covered by the musculature of the penis bulb; folds may be of the parenchymatic-muscular type or of the parenchymatic-musculo-glandular type (<xref ref-type="bibr" rid="B30">Stocchino et al. 2017</xref>). Furthermore, penial folds may be located at both the ventral and dorsal side of the penis papilla, albeit the ventral fold may be smaller than the dorsal one, or a single fold may be restricted to the dorsal, dorso-lateral, or lateral portion of the papilla. Such a single fold is present in ~ 20 species of <italic><tp:taxon-name><tp:taxon-name-part taxon-name-part-type="genus" reg="Dugesia">Dugesia</tp:taxon-name-part></tp:taxon-name></italic>. For the present comparative discussion, it suffices to concentrate on those species that exhibit a dorso-lateral or lateral penial fold more or less comparable to that of <italic><tp:taxon-name><tp:taxon-name-part taxon-name-part-type="genus" reg="Dugesia">D.</tp:taxon-name-part><tp:taxon-name-part taxon-name-part-type="species" reg="aconcinna">aconcinna</tp:taxon-name-part></tp:taxon-name></italic>, viz., <italic><tp:taxon-name><tp:taxon-name-part taxon-name-part-type="genus" reg="Dugesia">D.</tp:taxon-name-part><tp:taxon-name-part taxon-name-part-type="species" reg="arcadia">arcadia</tp:taxon-name-part></tp:taxon-name></italic> de Vries, 1988, <italic><tp:taxon-name><tp:taxon-name-part taxon-name-part-type="genus" reg="Dugesia">D.</tp:taxon-name-part><tp:taxon-name-part taxon-name-part-type="species" reg="benazzii">benazzii</tp:taxon-name-part></tp:taxon-name></italic> Lepori, 1951, <italic><tp:taxon-name><tp:taxon-name-part taxon-name-part-type="genus" reg="Dugesia">D.</tp:taxon-name-part><tp:taxon-name-part taxon-name-part-type="species" reg="golanica">golanica</tp:taxon-name-part></tp:taxon-name></italic> Bromley &amp; Benazzi, 1991, <italic><tp:taxon-name><tp:taxon-name-part taxon-name-part-type="genus" reg="Dugesia">D.</tp:taxon-name-part><tp:taxon-name-part taxon-name-part-type="species" reg="hoidi">hoidi</tp:taxon-name-part></tp:taxon-name></italic> Dols-Serrate, Stocchino &amp; Riutort, 2024, <italic><tp:taxon-name><tp:taxon-name-part taxon-name-part-type="genus" reg="Dugesia">D.</tp:taxon-name-part><tp:taxon-name-part taxon-name-part-type="species" reg="iranica">iranica</tp:taxon-name-part></tp:taxon-name></italic> Livanov, 1951, <italic><tp:taxon-name><tp:taxon-name-part taxon-name-part-type="genus" reg="Dugesia">D.</tp:taxon-name-part><tp:taxon-name-part taxon-name-part-type="species" reg="libanica">libanica</tp:taxon-name-part></tp:taxon-name></italic> Bromley &amp; Benazzi, 1991, <italic><tp:taxon-name><tp:taxon-name-part taxon-name-part-type="genus" reg="Dugesia">D.</tp:taxon-name-part><tp:taxon-name-part taxon-name-part-type="species" reg="mariae">mariae</tp:taxon-name-part></tp:taxon-name></italic> Stocchino, Dols-Serrate &amp; Riutort, 2023, <italic><tp:taxon-name><tp:taxon-name-part taxon-name-part-type="genus" reg="Dugesia">D.</tp:taxon-name-part><tp:taxon-name-part taxon-name-part-type="species" reg="minotauros">minotauros</tp:taxon-name-part></tp:taxon-name></italic> de Vries, 1984. However, all of these species differ from <italic><tp:taxon-name><tp:taxon-name-part taxon-name-part-type="genus" reg="Dugesia">D.</tp:taxon-name-part><tp:taxon-name-part taxon-name-part-type="species" reg="aconcinna">aconcinna</tp:taxon-name-part></tp:taxon-name></italic> in the absence of a connecting duct between the seminal vesicle and the diaphragm, perhaps excepting <italic><tp:taxon-name><tp:taxon-name-part taxon-name-part-type="genus" reg="Dugesia">D.</tp:taxon-name-part><tp:taxon-name-part taxon-name-part-type="species" reg="izuensis">izuensis</tp:taxon-name-part></tp:taxon-name></italic> Katô, 1943 (cf. <xref ref-type="bibr" rid="B26">Sluys et al. 1998</xref>: table II; <xref ref-type="bibr" rid="B8">Dols-Serrate et al. 2024</xref>). For <italic><tp:taxon-name><tp:taxon-name-part taxon-name-part-type="genus" reg="Dugesia">D.</tp:taxon-name-part><tp:taxon-name-part taxon-name-part-type="species" reg="izuensis">izuensis</tp:taxon-name-part></tp:taxon-name></italic> a diaphragm was not described but it is presumed that the abundant openings of eosinophilic penial glands approximately halfway into the ejaculatory duct (<xref ref-type="bibr" rid="B14">Kato 1950</xref>; <xref ref-type="bibr" rid="B15">Kawakatsu 1983</xref>) coincides with the location of the diaphragm, which is presumably very small. However, in other aspects <italic><tp:taxon-name><tp:taxon-name-part taxon-name-part-type="genus" reg="Dugesia">D.</tp:taxon-name-part><tp:taxon-name-part taxon-name-part-type="species" reg="izuensis">izuensis</tp:taxon-name-part></tp:taxon-name></italic> is rather different from <italic><tp:taxon-name><tp:taxon-name-part taxon-name-part-type="genus" reg="Dugesia">D.</tp:taxon-name-part><tp:taxon-name-part taxon-name-part-type="species" reg="aconcinna">aconcinna</tp:taxon-name-part></tp:taxon-name></italic>. For example, in <italic><tp:taxon-name><tp:taxon-name-part taxon-name-part-type="genus" reg="Dugesia">D.</tp:taxon-name-part><tp:taxon-name-part taxon-name-part-type="species" reg="izuensis">izuensis</tp:taxon-name-part></tp:taxon-name></italic> the penis papilla is a massive and plump structure, whereas the papilla in <italic><tp:taxon-name><tp:taxon-name-part taxon-name-part-type="genus" reg="Dugesia">D.</tp:taxon-name-part><tp:taxon-name-part taxon-name-part-type="species" reg="aconcinna">aconcinna</tp:taxon-name-part></tp:taxon-name></italic> is cylindrical. Other differences concern the penial fold. In <italic><tp:taxon-name><tp:taxon-name-part taxon-name-part-type="genus" reg="Dugesia">D.</tp:taxon-name-part><tp:taxon-name-part taxon-name-part-type="species" reg="izuensis">izuensis</tp:taxon-name-part></tp:taxon-name></italic> the fold has the shape of a conical papilla with the central part filled with cyanophilic secretion, in contrast to the flap-like fold of <italic><tp:taxon-name><tp:taxon-name-part taxon-name-part-type="genus" reg="Dugesia">D.</tp:taxon-name-part><tp:taxon-name-part taxon-name-part-type="species" reg="aconcinna">aconcinna</tp:taxon-name-part></tp:taxon-name></italic> that lacks any secretions.</p><p>With respect to the shape and position of its penial fold, <italic><tp:taxon-name><tp:taxon-name-part taxon-name-part-type="genus" reg="Dugesia">D.</tp:taxon-name-part><tp:taxon-name-part taxon-name-part-type="species" reg="aconcinna">aconcinna</tp:taxon-name-part></tp:taxon-name></italic> resembles <italic><tp:taxon-name><tp:taxon-name-part taxon-name-part-type="genus" reg="Dugesia">D.</tp:taxon-name-part><tp:taxon-name-part taxon-name-part-type="species" reg="benazzii">benazzii</tp:taxon-name-part></tp:taxon-name></italic>, <italic><tp:taxon-name><tp:taxon-name-part taxon-name-part-type="genus" reg="Dugesia">D.</tp:taxon-name-part><tp:taxon-name-part taxon-name-part-type="species" reg="hoidi">hoidi</tp:taxon-name-part></tp:taxon-name></italic>, and <italic><tp:taxon-name><tp:taxon-name-part taxon-name-part-type="genus" reg="Dugesia">D.</tp:taxon-name-part><tp:taxon-name-part taxon-name-part-type="species" reg="mariae">mariae</tp:taxon-name-part></tp:taxon-name></italic>, all of which possess a flap-like penial fold that extends dorso-laterally of the penis papilla, which holds true also for <italic><tp:taxon-name><tp:taxon-name-part taxon-name-part-type="genus" reg="Dugesia">D.</tp:taxon-name-part><tp:taxon-name-part taxon-name-part-type="species" reg="minotauros">minotauros</tp:taxon-name-part></tp:taxon-name></italic> (<xref ref-type="bibr" rid="B5">de Vries 1984</xref>; <xref ref-type="bibr" rid="B8">Dols-Serrate et al. 2024</xref>). However, in all of these species the fold is situated on the left side of the penis papilla, in contrast to <italic><tp:taxon-name><tp:taxon-name-part taxon-name-part-type="genus" reg="Dugesia">D.</tp:taxon-name-part><tp:taxon-name-part taxon-name-part-type="species" reg="aconcinna">aconcinna</tp:taxon-name-part></tp:taxon-name></italic> in which the fold extends over the right side of the papilla. But there are also other differences. In <italic><tp:taxon-name><tp:taxon-name-part taxon-name-part-type="genus" reg="Dugesia">D.</tp:taxon-name-part><tp:taxon-name-part taxon-name-part-type="species" reg="benazzii">benazzii</tp:taxon-name-part></tp:taxon-name></italic> and <italic><tp:taxon-name><tp:taxon-name-part taxon-name-part-type="genus" reg="Dugesia">D.</tp:taxon-name-part><tp:taxon-name-part taxon-name-part-type="species" reg="hoidi">hoidi</tp:taxon-name-part></tp:taxon-name></italic>, the two vasa deferentia follow highly asymmetrical trajectories before opening, equally asymmetrically, into the seminal vesicle. In contrast, in both <italic><tp:taxon-name><tp:taxon-name-part taxon-name-part-type="genus" reg="Dugesia">D.</tp:taxon-name-part><tp:taxon-name-part taxon-name-part-type="species" reg="mariae">mariae</tp:taxon-name-part></tp:taxon-name></italic> and <italic><tp:taxon-name><tp:taxon-name-part taxon-name-part-type="genus" reg="Dugesia">D.</tp:taxon-name-part><tp:taxon-name-part taxon-name-part-type="species" reg="aconcinna">aconcinna</tp:taxon-name-part></tp:taxon-name></italic> the sperm ducts follow symmetrical trajectories. In <italic><tp:taxon-name><tp:taxon-name-part taxon-name-part-type="genus" reg="Dugesia">D.</tp:taxon-name-part><tp:taxon-name-part taxon-name-part-type="species" reg="iranica">iranica</tp:taxon-name-part></tp:taxon-name></italic> the penial fold sits also on the left side of the penis papilla, albeit it is not a flap-like fold, but a conical structure of variable size, which sometimes may be as large as the penis papilla; it is of the musculo-glandular type. All of this is different from the situation in <italic><tp:taxon-name><tp:taxon-name-part taxon-name-part-type="genus" reg="Dugesia">D.</tp:taxon-name-part><tp:taxon-name-part taxon-name-part-type="species" reg="aconcinna">aconcinna</tp:taxon-name-part></tp:taxon-name></italic>. Similarly to <italic><tp:taxon-name><tp:taxon-name-part taxon-name-part-type="genus" reg="Dugesia">D.</tp:taxon-name-part><tp:taxon-name-part taxon-name-part-type="species" reg="aconcinna">aconcinna</tp:taxon-name-part></tp:taxon-name></italic>, <italic><tp:taxon-name><tp:taxon-name-part taxon-name-part-type="genus" reg="Dugesia">D.</tp:taxon-name-part><tp:taxon-name-part taxon-name-part-type="species" reg="libanica">libanica</tp:taxon-name-part></tp:taxon-name></italic> possesses also a relatively long, cylindrical penis papilla with a blunt tip, with at its right-hand side a well-developed penial fold. In contrast to <italic><tp:taxon-name><tp:taxon-name-part taxon-name-part-type="genus" reg="Dugesia">D.</tp:taxon-name-part><tp:taxon-name-part taxon-name-part-type="species" reg="aconcinna">aconcinna</tp:taxon-name-part></tp:taxon-name></italic>, the fold of <italic><tp:taxon-name><tp:taxon-name-part taxon-name-part-type="genus" reg="Dugesia">D.</tp:taxon-name-part><tp:taxon-name-part taxon-name-part-type="species" reg="libanica">libanica</tp:taxon-name-part></tp:taxon-name></italic> is not flap-like but consists of a pear-shaped papilla, located dorsally to the right of the penis papilla, that may reach a length of ~ 3/4 of the penial papilla (<xref ref-type="bibr" rid="B2">Bromley and Benazzii 1991</xref>). Notably, none of above-mentioned species belongs to the same clade as <italic><tp:taxon-name><tp:taxon-name-part taxon-name-part-type="genus" reg="Dugesia">D.</tp:taxon-name-part><tp:taxon-name-part taxon-name-part-type="species" reg="aconcinna">aconcinna</tp:taxon-name-part></tp:taxon-name></italic>. Although, these species (<italic><tp:taxon-name><tp:taxon-name-part taxon-name-part-type="genus" reg="Dugesia">D.</tp:taxon-name-part><tp:taxon-name-part taxon-name-part-type="species" reg="adunca">adunca</tp:taxon-name-part></tp:taxon-name></italic>, <italic><tp:taxon-name><tp:taxon-name-part taxon-name-part-type="genus" reg="Dugesia">D.</tp:taxon-name-part><tp:taxon-name-part taxon-name-part-type="species" reg="ancoraria">ancoraria</tp:taxon-name-part></tp:taxon-name></italic>, <italic><tp:taxon-name><tp:taxon-name-part taxon-name-part-type="genus" reg="Dugesia">D.</tp:taxon-name-part><tp:taxon-name-part taxon-name-part-type="species" reg="bengalensis">bengalensis</tp:taxon-name-part></tp:taxon-name></italic>, and <italic><tp:taxon-name><tp:taxon-name-part taxon-name-part-type="genus" reg="Dugesia">D.</tp:taxon-name-part><tp:taxon-name-part taxon-name-part-type="species" reg="notogaea">notogaea</tp:taxon-name-part></tp:taxon-name></italic>) are closely related molecularly, they can be easily distinguished from <italic><tp:taxon-name><tp:taxon-name-part taxon-name-part-type="genus" reg="Dugesia">D.</tp:taxon-name-part><tp:taxon-name-part taxon-name-part-type="species" reg="aconcinna">aconcinna</tp:taxon-name-part></tp:taxon-name></italic> by anatomical features.</p></tp:treatment-sec><tp:treatment-sec><!--Section generated to contain objects referenced in tp:taxon-treatment.--><fig id="F1" position="float" orientation="portrait"><object-id xmlns:xlink="http://www.w3.org/1999/xlink" content-type="doi" xlink:type="simple">10.3897/zookeys.1233.142976.figure1</object-id><object-id xmlns:xlink="http://www.w3.org/1999/xlink" content-type="arpha" xlink:type="simple">64093574-8D5C-50C7-B6C0-DB1E8622010F</object-id><label>Figure 1.</label><caption><p>Collection sites of <italic><tp:taxon-name><tp:taxon-name-part taxon-name-part-type="genus" reg="Dugesia">Dugesia</tp:taxon-name-part></tp:taxon-name></italic> in Hainan Island and Leizhou Peninsula.</p></caption><graphic xmlns:xlink="http://www.w3.org/1999/xlink" xlink:href="zookeys-1233-289_article-142976__-g001.jpg" position="float" orientation="portrait" xlink:type="simple" id="oo_1296554.jpg"><uri content-type="original_file" xlink:type="simple">https://binary.pensoft.net/fig/1296554</uri></graphic></fig><fig id="F2" position="float" orientation="portrait"><object-id xmlns:xlink="http://www.w3.org/1999/xlink" content-type="doi" xlink:type="simple">10.3897/zookeys.1233.142976.figure2</object-id><object-id xmlns:xlink="http://www.w3.org/1999/xlink" content-type="arpha" xlink:type="simple">B13B8B31-4B43-5D3C-B23D-A6013A209977</object-id><label>Figure 2.</label><caption><p>Topology of the molecular phylogenetic tree obtained from Bayesian analysis of the concatenated dataset (dataset III). Numbers at nodes indicate support values (pp/bs). New species indicated by asterisks. Scale bar: substitutions per site.</p></caption><graphic xmlns:xlink="http://www.w3.org/1999/xlink" xlink:href="zookeys-1233-289_article-142976__-g002.jpg" position="float" orientation="portrait" xlink:type="simple" id="oo_1296555.jpg"><uri content-type="original_file" xlink:type="simple">https://binary.pensoft.net/fig/1296555</uri></graphic></fig></tp:treatment-sec><ref-list><ref id="B30"><mixed-citation xmlns:xlink="http://www.w3.org/1999/xlink" xlink:type="simple"><person-group><name name-style="western"><surname>Stocchino</surname><given-names>GA</given-names></name><name name-style="western"><surname>Sluys</surname><given-names>R</given-names></name><name name-style="western"><surname>Riutort</surname><given-names>M</given-names></name><name name-style="western"><surname>Solà</surname><given-names>E</given-names></name><name name-style="western"><surname>Manconi</surname><given-names>R</given-names></name></person-group> (<year>2017</year>) <article-title>Freshwater planarian diversity (<tp:taxon-name><tp:taxon-name-part taxon-name-part-type="phylum">Platyhelminthes</tp:taxon-name-part></tp:taxon-name>: <tp:taxon-name><tp:taxon-name-part taxon-name-part-type="order">Tricladida</tp:taxon-name-part></tp:taxon-name>: <tp:taxon-name><tp:taxon-name-part taxon-name-part-type="family">Dugesiidae</tp:taxon-name-part></tp:taxon-name>) in Madagascar: new species, cryptic species, with a redefinition of character states.</article-title><source>Zoological Journal of the Linnean Society</source><volume>181</volume>: <fpage>727</fpage>–<lpage>756</lpage>. <ext-link xlink:href="10.1093/zoolinnean/zlx017" ext-link-type="doi" xlink:type="simple">https://doi.org/10.1093/zoolinnean/zlx017</ext-link></mixed-citation></ref><ref id="B26"><mixed-citation xmlns:xlink="http://www.w3.org/1999/xlink" xlink:type="simple"><person-group><name name-style="western"><surname>Sluys</surname><given-names>R</given-names></name><name name-style="western"><surname>Kawakatsu</surname><given-names>M</given-names></name><name name-style="western"><surname>Winsor</surname><given-names>L</given-names></name></person-group> (<year>1998</year>) <article-title>The genus <italic><tp:taxon-name><tp:taxon-name-part taxon-name-part-type="genus">Dugesia</tp:taxon-name-part></tp:taxon-name></italic> in Australia, with its phylogenetic analysis and historical biogeography (<tp:taxon-name><tp:taxon-name-part taxon-name-part-type="phylum">Platyhelminthes</tp:taxon-name-part></tp:taxon-name>, <tp:taxon-name><tp:taxon-name-part taxon-name-part-type="order">Tricladida</tp:taxon-name-part></tp:taxon-name>, <tp:taxon-name><tp:taxon-name-part taxon-name-part-type="family">Dugesiidae</tp:taxon-name-part></tp:taxon-name>).</article-title><source>Zoologica Scripta</source><volume>27</volume>(<issue>4</issue>): <fpage>273</fpage>–<lpage>290</lpage>. <ext-link xlink:href="10.1111/j.1463-6409.1998.tb00461.x" ext-link-type="doi" xlink:type="simple">https://doi.org/10.1111/j.1463-6409.1998.tb00461.x</ext-link></mixed-citation></ref><ref id="B8"><mixed-citation xmlns:xlink="http://www.w3.org/1999/xlink" xlink:type="simple"><person-group><name name-style="western"><surname>Dols-Serrate</surname><given-names>D</given-names></name><name name-style="western"><surname>Stocchino</surname><given-names>GA</given-names></name><name name-style="western"><surname>Nuin-Villabona</surname><given-names>P</given-names></name><name name-style="western"><surname>Sluys</surname><given-names>R</given-names></name><name name-style="western"><surname>Riutort</surname><given-names>M</given-names></name></person-group> (<year>2024</year>) New insights into the evolution and biogeography of freshwater planarians on islands in the Tyrrhenian Sea, Western Mediterranean Basin, with the integrative description of a new endemic species from Corsica (<tp:taxon-name><tp:taxon-name-part taxon-name-part-type="phylum">Platyhelminthes</tp:taxon-name-part></tp:taxon-name>: <tp:taxon-name><tp:taxon-name-part taxon-name-part-type="order">Tricladida</tp:taxon-name-part></tp:taxon-name>: <italic><tp:taxon-name><tp:taxon-name-part taxon-name-part-type="genus">Dugesia</tp:taxon-name-part></tp:taxon-name></italic>). Zoological Journal of the Linnean Society 201(4): zlae080. <ext-link xlink:href="10.1093/zoolinnean/zlae080" ext-link-type="doi" xlink:type="simple">https://doi.org/10.1093/zoolinnean/zlae080</ext-link></mixed-citation></ref><ref id="B14"><mixed-citation xmlns:xlink="http://www.w3.org/1999/xlink" xlink:type="simple"><person-group><name name-style="western"><surname>Kato</surname><given-names>K</given-names></name></person-group> (<year>1950</year>) <article-title>A new fresh-water triclad from Japan.</article-title><source>Annotationes Zoologicae Japonensis</source><volume>24</volume>: <fpage>45</fpage>–<lpage>48</lpage>.</mixed-citation></ref><ref id="B15"><mixed-citation xmlns:xlink="http://www.w3.org/1999/xlink" xlink:type="simple"><person-group><name name-style="western"><surname>Kawakatsu</surname><given-names>M</given-names></name></person-group> (<year>1983</year>) <article-title>A commentary on the late Dr. K. Katô’s 1943 paper in Japanese including the original description of <italic><tp:taxon-name><tp:taxon-name-part taxon-name-part-type="genus">Dugesia</tp:taxon-name-part><tp:taxon-name-part taxon-name-part-type="species">izuensis</tp:taxon-name-part></tp:taxon-name></italic> (<tp:taxon-name><tp:taxon-name-part taxon-name-part-type="class">Turbellaria</tp:taxon-name-part></tp:taxon-name>, <tp:taxon-name><tp:taxon-name-part taxon-name-part-type="order">Tricladida</tp:taxon-name-part></tp:taxon-name>, <tp:taxon-name><tp:taxon-name-part taxon-name-part-type="infraorder">Paludicola</tp:taxon-name-part></tp:taxon-name>), with its republication. Occasional Publications, Biological Laboratory of Fuji Women’s College no.</article-title><volume>9</volume>: <fpage>1</fpage>–<lpage>8</lpage>.</mixed-citation></ref><ref id="B5"><mixed-citation xmlns:xlink="http://www.w3.org/1999/xlink" xlink:type="simple"><person-group><name name-style="western"><surname>de Vries</surname><given-names>EJ</given-names></name></person-group> (<year>1984</year>) <article-title>On the species of the <italic><tp:taxon-name><tp:taxon-name-part taxon-name-part-type="genus">Dugesia</tp:taxon-name-part><tp:taxon-name-part taxon-name-part-type="species">gonocephala</tp:taxon-name-part></tp:taxon-name></italic> group (<tp:taxon-name><tp:taxon-name-part taxon-name-part-type="phylum">Platyhelminthes</tp:taxon-name-part></tp:taxon-name>, <tp:taxon-name><tp:taxon-name-part taxon-name-part-type="class">Turbellaria</tp:taxon-name-part></tp:taxon-name>, <tp:taxon-name><tp:taxon-name-part taxon-name-part-type="order">Tricladida</tp:taxon-name-part></tp:taxon-name>) from Greece.</article-title><source>Bijdragen tot de Dierkunde</source><volume>54</volume>: <fpage>101</fpage>–<lpage>126</lpage>. <ext-link xlink:href="10.1163/26660644-05401008" ext-link-type="doi" xlink:type="simple">https://doi.org/10.1163/26660644-05401008</ext-link></mixed-citation></ref><ref id="B2"><mixed-citation xmlns:xlink="http://www.w3.org/1999/xlink" xlink:type="simple"><person-group><name name-style="western"><surname>Bromley</surname><given-names>HJ</given-names></name><name name-style="western"><surname>Benazzii</surname><given-names>M</given-names></name></person-group> (<year>1991</year>) <article-title>New planarians (<tp:taxon-name><tp:taxon-name-part taxon-name-part-type="class">Turbellaria</tp:taxon-name-part></tp:taxon-name>, <tp:taxon-name><tp:taxon-name-part taxon-name-part-type="order">Tricladida</tp:taxon-name-part></tp:taxon-name>) from Israel and Lebanon.</article-title><source>Israel Journal of Zoology</source><volume>37</volume>: <fpage>139</fpage>–<lpage>150</lpage>.</mixed-citation></ref></ref-list></tp:taxon-treatment>
