# Supplementary material for: ﻿Two new species of freshwater planarian from Hainan Island and Leizhou Peninsula, southern China (Platyhelminthes, Tricladida, Dugesiidae)
Source: Zookeys. 2025 Apr 1;1233:289–313. doi: 10.3897/zookeys.1233.142976 (PMC11979614; doi:10.3897/zookeys.1233.142976)
Supplement: Supplementary material 4 — Genetic distances for COI [file zookeys-1233-289_article-142976__-s004.xls]

## Sheet: MatrixOutput
	Two new species of freshwater planarian from Hainan Island and Leizhou Peninsula, southern China (Platyhelminthes,Tricladida, Dugesiidae, Dugesia)
	Lei Wang1, Yi-Fang Chang1, Xin-Xin Sun1, Ronald Sluys2, De-Zeng Liu1, Zi-Mei Dong1*, Guang-Wen Chen1*
	1College of Life Science, Henan Normal University, Xinxiang, 453007 Henan, China
	2Naturalis Biodiversity Center, Leiden, The Netherlands
	* Corresponding author: Guang-Wen Chen (chengw0183@sina.com), Zi-Mei Dong (dzmhjx@163.com)
	Table S2. Genetic distances for COI. Highest and lowest distance values between the two new Chinese species and congeners indicated in blue and red, respectively. Green: distance value between the two new species.
	D. aconcinna	D. adunca	D. aethiopica	D. afromontana	D. ancoraria	D. arabica	D. arcadia	D. ariadnae	D. batuensis	D. benazzii	D. bifida	D. bijuga	D. circumcisa	D. constrictiva	D. cretica	D. damoae	D. deharvengi	D. effusa	D. elegans	D. etrusca	D. gemmulata	D. gibberosa	D. gonocephala	D. granosa	D. hepta	D. hoidi	D. improvisa	D. japonica	D. liguriensis	D. majuscula	D. malickyi	D. mariae	D. musculosa	D. naiadis	D. notogaea	D. parasagitta	D. pendula	D. pustulata	D. ryukyuensis	D. saccata	D. sagitta	D. semiglobosa	D. sicula	D. sigmoides	D. sinensis	D. subtentaculata	D. tumida	D. umbonata	D. verrucula
D. aconcinna
D. adunca	0.169766
D. aethiopica	0.221697	0.190675
D. afromontana	0.218454	0.202328	0.117272
D. ancoraria	0.150854	0.131721	0.211156	0.189345
D. arabica	0.220191	0.194448	0	0.116511	0.212344
D. arcadia	0.17018	0.143572	0.20079	0.202543	0.134153	0.202012
D. ariadnae	0.1904	0.157703	0.208701	0.210345	0.143431	0.209914	0.0758302
D. batuensis	0.155399	0.143218	0.224862	0.202474	0.152895	0.226038	0.167776	0.177266
D. benazzii	0.14651	0.155399	0.208504	0.189345	0.134311	0.207102	0.102544	0.0954616	0.17008
D. bifida	0.207835	0.18243	0.191266	0.185096	0.190146	0.195056	0.155601	0.192635	0.213209	0.160663
D. bijuga	0.210083	0.192497	0.198611	0.207807	0.204918	0.197282	0.195487	0.194622	0.195959	0.187444	0.210764
D. circumcisa	0.163231	0.15588	0.193284	0.171655	0.129823	0.194555	0.120652	0.131783	0.153206	0.111188	0.177835	0.183194
D. constrictiva	0.218756	0.194982	0.243558	0.213648	0.175118	0.244653	0.158133	0.162424	0.193161	0.148509	0.210656	0.221013	0.139108
D. cretica	0.190544	0.13854	0.208504	0.199961	0.155479	0.212258	0.0916238	0.0910389	0.17018	0.0935281	0.174955	0.194698	0.144065	0.153305
D. damoae	0.165614	0.143431	0.208701	0.197197	0.138657	0.207296	0.0632511	0.0545766	0.17008	0.0629473	0.167785	0.190022	0.113642	0.140985	0.0736958
D. deharvengi	0.108654	0.068433	0.122283	0.102602	0.108071	0.122283	0.0750998	0.108983	0.108197	0.116126	0.122058	0.122058	0.115747	0.136189	0.123372	0.0956506
D. effusa	0.172593	0.152788	0.205888	0.202328	0.16023	0.204506	0.0779713	0.0587872	0.177351	0.0932711	0.175007	0.194878	0.136615	0.162618	0.0953796	0.0630699	0.108983
D. elegans	0.192869	0.155479	0.200824	0.218148	0.143497	0.202052	0.0804126	0.0630699	0.175231	0.0932711	0.172875	0.20033	0.134402	0.150533	0.1068	0.0652251	0.0949957	0.075935
D. etrusca	0.193167	0.170279	0.204055	0.187399	0.148337	0.205293	0.107025	0.130101	0.175739	0.109502	0.187999	0.200654	0.146706	0.150927	0.112159	0.113969	0.116882	0.120571	0.12763
D. gemmulata	0.197586	0.162545	0.24032	0.202299	0.145555	0.241391	0.129319	0.14557	0.162545	0.136288	0.20501	0.190139	0.122582	0.168006	0.138847	0.134153	0.0947644	0.136246	0.13861	0.165303
D. gibberosa	0.191157	0.195857	0.195231	0.155077	0.173114	0.193902	0.156254	0.158491	0.206658	0.143673	0.139909	0.203612	0.16328	0.185852	0.168244	0.143877	0.0822797	0.155997	0.129761	0.168498	0.183093
D. gonocephala	0.203263	0.167291	0.208583	0.210236	0.150677	0.209784	0.111592	0.0845245	0.182533	0.0892691	0.19069	0.192391	0.139564	0.163362	0.109369	0.0913525	0.129824	0.10673	0.104584	0.11887	0.160313	0.16335
D. granosa	0.17404	0.196593	0.213843	0.166472	0.186426	0.212383	0.179031	0.19163	0.204293	0.16421	0.148198	0.222863	0.176693	0.191945	0.184057	0.176559	0.102602	0.183957	0.176506	0.182041	0.194056	0.112133	0.191695
D. hepta	0.141872	0.145714	0.208504	0.184256	0.131783	0.207102	0.0979783	0.0999661	0.17008	0.0320223	0.160503	0.18488	0.111188	0.148328	0.0979003	0.075935	0.0952913	0.0889113	0.0888167	0.107025	0.133929	0.13408	0.084641	0.161658
D. hoidi	0.146827	0.155737	0.206371	0.189775	0.134599	0.204983	0.10276	0.0934182	0.170454	0	0.161014	0.187861	0.111422	0.148831	0.0914659	0.0630754	0.116126	0.091228	0.0934651	0.109734	0.136579	0.143987	0.0872029	0.164571	0.0320866
D. improvisa	0.193161	0.162424	0.229875	0.207734	0.133973	0.228303	0.0738045	0.0525001	0.184785	0.0910389	0.202761	0.194878	0.141245	0.15759	0.0912061	0.0587872	0.108654	0.0672391	0.0802162	0.130005	0.140854	0.158244	0.104584	0.194022	0.0910389	0.091228
D. japonica	0.222238	0.237653	0.245002	0.252666	0.202418	0.246669	0.15357	0.168909	0.225517	0.168553	0.21114	0.250709	0.172369	0.165726	0.164765	0.172553		0.172206	0.180091	0.191244	0.202276	0.207348	0.18903	0.220262	0.176037	0.169114	0.165092
D. liguriensis	0.187802	0.160029	0.195803	0.192016	0.148018	0.197061	0.104512	0.125083	0.16758	0.104663	0.184902	0.199979	0.13193	0.143497	0.12301	0.109271	0.0952913	0.100028	0.113371	0.0848163	0.145626	0.163123	0.106962	0.181363	0.0933248	0.104883	0.113492	0.172061
D. majuscula	0.207296	0.17719	0.206019	0.197197	0.157546	0.207233	0.143245	0.160154	0.179882	0.16758	0.18474	0.223587	0.152895	0.160731	0.172699	0.150533	0.0747227	0.152895	0.131514	0.165454	0.174684	0.178004	0.16758	0.194023	0.150422	0.167948	0.153034	0.202971	0.155264
D. malickyi	0.182904	0.150533	0.221697	0.205495	0.150677	0.222851	0.0802162	0.0673328	0.160154	0.100097	0.187506	0.194982	0.134501	0.155328	0.0936985	0.0609733	0.0879616	0.0844766	0.0801643	0.118653	0.129319	0.148497	0.107153	0.176462	0.0977088	0.100306	0.0738045	0.172369	0.106563	0.150677
D. mariae	0.153779	0.155479	0.213914	0.197092	0.143844	0.215107	0.111694	0.113642	0.175482	0.0593244	0.175618	0.20593	0.130036	0.158243	0.113728	0.0936985	0.108983	0.1068	0.0933248	0.130432	0.14818	0.153453	0.10264	0.176693	0.0464757	0.0594461	0.113728	0.168721	0.107054	0.157773	0.111327
D. musculosa	0.167495	0.15759	0.20588	0.21291	0.145714	0.207062	0.127276	0.134085	0.155264	0.127276	0.180032	0.184699	0.130153	0.173209	0.14395	0.127649	0.0750998	0.136395	0.129425	0.13901	0.120193	0.173174	0.139013	0.166531	0.122582	0.127548	0.138657	0.1607	0.131721	0.174623	0.127026	0.136905
D. naiadis	0.22747	0.200824	0.131098	0.117448	0.195753	0.132631	0.222035	0.234925	0.227594	0.216499	0.212451	0.222145	0.186222	0.222532	0.206143	0.216659	0.122058	0.221767	0.208637	0.225506	0.24047	0.171853	0.21903	0.183113	0.200751	0.216991	0.237722	0.253385	0.229783	0.206019	0.227252	0.221767	0.224542
D. notogaea	0.148509	0.134153	0.208583	0.199777	0.025825	0.209784	0.129368	0.14818	0.155567	0.134402	0.190064	0.205012	0.136905	0.18061	0.162993	0.148328	0.108197	0.160154	0.141038	0.155665	0.152837	0.17814	0.157936	0.183921	0.136615	0.134691	0.141038	0.198465	0.14818	0.145626	0.150761	0.14395	0.140985	0.206077
D. parasagitta	0.167776	0.13646	0.20622	0.192066	0.143372	0.209994	0.091436	0.0802749	0.162699	0.106877	0.187666	0.190139	0.134843	0.165276	0.102544	0.0804126	0.102693	0.0824237	0.0958774	0.125442	0.145907	0.163516	0.104584	0.196743	0.100028	0.104803	0.0936098	0.183432	0.113642	0.167674	0.0916238	0.118401	0.138926	0.21408	0.15785
D. pendula	0.172406	0.143218	0.213701	0.215544	0.150473	0.212258	0.134153	0.155163	0.155479	0.151063	0.192635	0.190139	0.146277	0.139839	0.16538	0.141038	0.0879616	0.143372	0.138713	0.165638	0.162545	0.168244	0.158243	0.176622	0.136534	0.151391	0.14798	0.190769	0.160505	0.134085	0.155163	0.15613	0.156001	0.222145	0.15296	0.160405
D. pustulata	0.192895	0.154508	0.217934	0.211566	0.151982	0.216402	0.149607	0.177125	0.166916	0.162161	0.190494	0.156971	0.162874	0.180786	0.161926	0.14947	0.144322	0.144405	0.149534	0.157326	0.144595	0.170247	0.172331	0.186744	0.14697	0.162529	0.161814	0.205421	0.146826	0.182284	0.14688	0.164954	0.139544	0.217934	0.154585	0.15467	0.154508
D. ryukyuensis	0.170289	0.17719	0.237722	0.205068	0.162545	0.238814	0.170289	0.175118	0.120754	0.175352	0.231896	0.203263	0.150954	0.183352	0.178039	0.173069	0.115015	0.177775	0.182904	0.182938	0.18009	0.190894	0.187939	0.196811	0.165276	0.175739	0.182904	0.214276	0.174753	0.177546	0.173069	0.162887	0.163231	0.213914	0.160154	0.178039	0.182648	0.179815
D. saccata	0.184785	0.174528	0.203466	0.191944	0.172053	0.202101	0.152895	0.155209	0.155163	0.155209	0.210133	0.215388	0.155264	0.153648	0.160154	0.157643	0.0878414	0.162618	0.145626	0.175216	0.167139	0.167985	0.184984	0.176384	0.152788	0.155546	0.152837	0.187016	0.155328	0.117878	0.162424	0.17008	0.162338	0.21134	0.174571	0.165276	0.129425	0.174425	0.177266
D. sagitta	0.162993	0.126947	0.198284	0.202415	0.143372	0.202052	0.0782002	0.0845793	0.152788	0.0890337	0.172785	0.187555	0.120754	0.153116	0.082317	0.0525944	0.0818567	0.075935	0.0870219	0.118383	0.143497	0.141504	0.100028	0.186684	0.0823669	0.0869816	0.0867418	0.187323	0.111327	0.157936	0.0715219	0.107153	0.129561	0.200921	0.153116	0.0589408	0.138713	0.139754	0.160614	0.155399
D. semiglobosa	0.187444	0.157643	0.188275	0.197316	0.136615	0.187026	0.118304	0.11799	0.18009	0.136395	0.187383	0.175231	0.111592	0.174919	0.141423	0.11799	0.116126	0.131721	0.12964	0.151181	0.152895	0.175971	0.143572	0.201828	0.134025	0.136687	0.132209	0.210418	0.153116	0.172699	0.125175	0.15588	0.13193	0.208775	0.138926	0.12273	0.165014	0.162161	0.170406	0.182161	0.127276
D. sicula	0.207845	0.187262	0.0538057	0.0901057	0.192308	0.0534735	0.184881	0.202807	0.208186	0.197417	0.182683	0.192914	0.187452	0.226614	0.199994	0.19239	0.130324	0.194872	0.192558	0.180082	0.223676	0.166006	0.226525	0.181764	0.202585	0.197863	0.205446	0.24313	0.194931	0.205262	0.210539	0.20802	0.212987	0.122788	0.197428	0.19509	0.202644	0.198224	0.207845	0.19509	0.192437	0.162447
D. sigmoides	0.203625	0.192915	0.202352	0.152666	0.187751	0.200987	0.175691	0.180365	0.224029	0.153377	0.149478	0.215943	0.170578	0.195492	0.17534	0.153558	0.0819028	0.173011	0.153501	0.180622	0.187799	0.0201493	0.182897	0.115066	0.146183	0.15371	0.175296	0.218745	0.177755	0.185164	0.165503	0.168153	0.185372	0.179091	0.19035	0.180587	0.177755	0.177776	0.208167	0.180162	0.156076	0.185441	0.170642
D. sinensis	0.179636	0.155209	0.211269	0.197197	0.158133	0.209844	0.12301	0.138926	0.163108	0.139108	0.19282	0.182648	0.134843	0.190857	0.146277	0.127544	0.115747	0.12273	0.13921	0.166107	0.150954	0.173407	0.155768	0.201965	0.120193	0.139407	0.134402	0.234456	0.165493	0.155663	0.136905	0.144065	0.146173	0.206019	0.158488	0.139013	0.150601	0.159597	0.183519	0.162618	0.118215	0.113923	0.192633	0.180504
D. subtentaculata	0.158474	0.153242	0.219961	0.199776	0.136022	0.22394	0.0865303	0.105005	0.176562	0.0843421	0.161142	0.181476	0.110281	0.156392	0.107398	0.0959423	0.0956506	0.107273	0.114836	0.115199	0.140943	0.143694	0.103017	0.170219	0.0751039	0.0845251	0.107398	0.158329	0.112303	0.160776	0.114836	0.0984215	0.109801	0.217191	0.138509	0.0933577	0.151237	0.150023	0.14868	0.165859	0.0888667	0.133825	0.205507	0.163958	0.133825
D. tumida	0.169709	0.172135	0.211061	0.215598	0.17008	0.20964	0.150761	0.169989	0.172814	0.148509	0.205151	0.207874	0.151063	0.147069	0.170289	0.143372	0.0945983	0.152837	0.143431	0.167862	0.177656	0.175652	0.178337	0.16904	0.143655	0.148831	0.169906	0.190769	0.162699	0.150854	0.160088	0.158488	0.146076	0.232965	0.17018	0.172814	0.0568588	0.177125	0.190265	0.134228	0.15785	0.169906	0.20261	0.180174	0.155567	0.153808
D. umbonata	0.17008	0.136246	0.203343	0.17413	0.133973	0.204552	0.124855	0.129319	0.143372	0.133865	0.177333	0.170406	0.082317	0.138926	0.136337	0.117878	0.0949957	0.129489	0.138847	0.141243	0.102234	0.155741	0.148018	0.15682	0.126888	0.134151	0.13162	0.179437	0.133865	0.143372	0.1201	0.143372	0.124741	0.201056	0.136534	0.127136	0.141099	0.139754	0.153206	0.138657	0.113322	0.108841	0.184717	0.153377	0.12273	0.12384	0.14825
D. verrucula	0.214914	0.209994	0.221936	0.218239	0.186921	0.220427	0.167418	0.174919	0.194878	0.152747	0.213209	0.207543	0.162699	0.148612	0.194698	0.160029	0.115435	0.167495	0.17018	0.182564	0.176975	0.183093	0.183352	0.206904	0.150344	0.153078	0.164881	0.176037	0.172253	0.146277	0.179636	0.169989	0.187091	0.240895	0.194497	0.17719	0.155479	0.21404	0.203263	0.131667	0.16735	0.190139	0.202807	0.205556	0.183194	0.16615	0.155768	0.160088
R. postrema	0.363281	0.338483	0.375656	0.374551	0.338483	0.379238	0.370001	0.402503	0.3729	0.379627	0.351691	0.382527	0.372828	0.395808	0.373234	0.370251	0.250788	0.376612	0.373035	0.39064	0.392486	0.361969	0.412557	0.358627	0.379627	0.380592	0.392696	0.421329	0.36445	0.392696	0.382791	0.373035	0.35709	0.359693	0.33241	0.347978	0.379269	0.311204	0.329474	0.400281	0.353947	0.360159	0.376255	0.374717	0.382527	0.346407	0.372856	0.363495	0.426494
S. mediterranea	0.360159	0.360316	0.366174	0.364903	0.335516	0.363422	0.338969	0.392344	0.405544	0.366611	0.361215	0.402211	0.341501	0.405503	0.392298	0.354076	0.267319	0.345071	0.382514	0.374178	0.36963	0.355592	0.392344	0.355227	0.360399	0.367533	0.376271	0.436405	0.376368	0.405771	0.385892	0.363584	0.3729	0.369266	0.344648	0.37296	0.369815	0.335986	0.388987	0.415977	0.363584	0.363281	0.341541	0.358819	0.385761	0.358919	0.379523	0.363321	0.402323
S. polychroa	0.363281	0.341523	0.344067	0.374769	0.303128	0.344619	0.311518	0.338434	0.37298	0.341558	0.343034	0.369653	0.329327	0.376061	0.360129	0.317384	0.285129	0.326315	0.311433	0.367469	0.341523	0.327517	0.353906	0.352032	0.323482	0.342402	0.338436	0.384669	0.329343	0.360399	0.360136	0.32047	0.338453	0.347153	0.302848	0.335397	0.366448	0.326477	0.366499	0.360136	0.332375	0.335434	0.32892	0.337088	0.34488	0.329837	0.366446	0.323338	0.389011
[truncated: 3 more columns]
