# Supplementary material for: ﻿Two new species of freshwater planarian from Hainan Island and Leizhou Peninsula, southern China (Platyhelminthes, Tricladida, Dugesiidae)
Source: Zookeys. 2025 Apr 1;1233:289–313. doi: 10.3897/zookeys.1233.142976 (PMC11979614; doi:10.3897/zookeys.1233.142976)
Supplement: Supplementary material 5 — Genetic distances for ITS-1 [file zookeys-1233-289_article-142976__-s005.xls]

## Sheet: MatrixOutput
	Two new species of freshwater planarian from Hainan Island and Leizhou Peninsula, southern China (Platyhelminthes,Tricladida, Dugesiidae, Dugesia)
	Lei Wang1, Yi-Fang Chang1, Xin-Xin Sun1, Ronald Sluys2, De-Zeng Liu1, Zi-Mei Dong1*, Guang-Wen Chen1*
	1College of Life Science, Henan Normal University, Xinxiang, 453007 Henan, China
	2Naturalis Biodiversity Center, Leiden, The Netherlands
	* Corresponding author: Guang-Wen Chen (chengw0183@sina.com), Zi-Mei Dong (dzmhjx@163.com)
	Table S3. Genetic distances for ITS-1. Highest and lowest distance values between the two new Chinese species and congeners indicated in blue and red, respectively. Green: distance value between the two new species.
	D. aconcinna	D. adunca	D. aethiopica	D. afromontana	D. ancoraria	D. arabica	D. arcadia	D. ariadnae	D. batuensis	D. benazzii	D. bengalensis	D. bifida	D. circumcisa	D. cretica	D. constrictiva	D. damoae	D. deharvengi	D. effusa	D. elegans	D. etrusca	D. gibberosa	D. granosa	D. gonocephala	D. hepta	D. improvisa	D. japonica	D. liguriensis	D. majuscula	D. malickyi	D. musculosa	D. naiadis	D. notogaea	D. parasagitta	D. pendula	D. pustulata	D. ryukyuensis	D. saccata	D. sagitta	D. semiglobosa	D. sigmoides	D. sicula	D. subtentaculata	D. tumida	D. umbonata	D. verrucula	S. mediterranea
D. aconcinna
D. adunca	0.0296512
D. aethiopica	0.205946	0.201126
D. afromontana	0.204029	0.194029	0.0346742
D. ancoraria	0.0776532	0.0734164	0.20781	0.210882
D. arabica	0.201356	0.19665	0	0.0339809	0.203188
D. arcadia	0.15487	0.15525	0.169721	0.170554	0.164057	0.168513
D. ariadnae	0.149881	0.150202	0.174548	0.172785	0.161293	0.170757	0.0136448
D. batuensis	0.0668303	0.0774938	0.20506	0.200237	0.114995	0.200512	0.156415	0.146754
D. benazzii	0.124742	0.127461	0.180328	0.178443	0.150455	0.17638	0.0864835	0.0819794	0.13559
D. bengalensis	0.069399	0.0630225	0.198679	0.191616	0.0196944	0.194266	0.15543	0.152704	0.102087	0.13921
D. bifida	0.19466	0.192308	0.12463	0.146856	0.209587	0.12882	0.191356	0.196251	0.206442	0.172435	0.195133
D. circumcisa	0.108724	0.11325	0.182806	0.188927	0.143386	0.18133	0.108213	0.103646	0.117137	0.100127	0.132209	0.177155
D. cretica	0.140516	0.140837	0.174622	0.167785	0.15934	0.170828	0.0458594	0.0417054	0.137434	0.0732959	0.143436	0.188805	0.0970532
D. constrictiva	0.119989	0.126947	0.169905	0.170663	0.152452	0.168701	0.115287	0.110564	0.117068	0.113673	0.141443	0.174153	0.0711837	0.101691
D. damoae	0.152419	0.157732	0.177166	0.180489	0.168807	0.173309	0.0176256	0.0156597	0.161293	0.0842613	0.162638	0.201492	0.115078	0.0541386	0.11996
D. deharvengi	0.11861	0.125611	0.19335	0.191087	0.144127	0.189073	0.160156	0.160032	0.120352	0.156382	0.137697	0.18957	0.115563	0.150526	0.117561	0.165156
D. effusa	0.161932	0.162296	0.182041	0.18529	0.173488	0.178067	0.021558	0.0156375	0.163517	0.0929475	0.167308	0.201406	0.119492	0.0541035	0.12432	0.0156211	0.169784
D. elegans	0.157006	0.157333	0.182041	0.175138	0.168513	0.178067	0.023558	0.0175906	0.151528	0.0840584	0.157431	0.201406	0.114895	0.0478281	0.112868	0.0215972	0.164772	0.0255472
D. etrusca	0.154894	0.170405	0.192134	0.200395	0.176649	0.190445	0.0869216	0.098105	0.166546	0.0898349	0.157502	0.199041	0.121381	0.0936482	0.128559	0.0959106	0.167621	0.104803	0.0958374
D. gibberosa	0.197529	0.185076	0.136485	0.142013	0.196953	0.135879	0.171944	0.181729	0.19899	0.180211	0.180188	0.095572	0.19244	0.181843	0.176767	0.189555	0.192497	0.194349	0.191758	0.204491
D. granosa	0.202679	0.187251	0.145945	0.158824	0.215085	0.145137	0.188656	0.196062	0.208771	0.174993	0.197706	0.0998882	0.174711	0.19122	0.194046	0.201356	0.197146	0.206252	0.203641	0.201516	0.0648986
D. gonocephala	0.139564	0.142444	0.171043	0.176673	0.16329	0.169808	0.0649242	0.0713365	0.129365	0.0505864	0.149488	0.156002	0.0913525	0.0606689	0.104724	0.0735451	0.144768	0.073501	0.0713038	0.0571475	0.181163	0.17562
D. hepta	0.122131	0.124815	0.172252	0.170454	0.154915	0.168513	0.0885327	0.0840141	0.13295	0.00583664	0.136508	0.169545	0.102207	0.075316	0.115776	0.0863055	0.153547	0.0949978	0.0860888	0.0873848	0.172179	0.172071	0.0526073
D. improvisa	0.145137	0.145446	0.17209	0.170362	0.156491	0.168359	0.0136573	0.00776995	0.146799	0.0820489	0.147931	0.19376	0.103688	0.0458051	0.10607	0.0156876	0.155205	0.0195972	0.0176052	0.0936482	0.179298	0.193584	0.0713759	0.0840882
D. japonica	0.11557	0.131753	0.165312	0.170737	0.145446	0.1642	0.114948	0.119386	0.115154	0.111224	0.134608	0.172321	0.0886018	0.108213	0.0710142	0.124065	0.110955	0.133232	0.121603	0.11676	0.174734	0.182236	0.0980633	0.113311	0.114848
D. liguriensis	0.160988	0.173853	0.183431	0.189123	0.185379	0.181927	0.095315	0.10202	0.160381	0.091436	0.166221	0.195418	0.120557	0.0909547	0.134683	0.104365	0.168936	0.108727	0.099758	0.0237916	0.216698	0.208445	0.0527131	0.0889989	0.0975622	0.129823
D. majuscula	0.106292	0.113105	0.157529	0.160856	0.133358	0.156575	0.101525	0.0969574	0.112481	0.104626	0.122649	0.161912	0.0501717	0.0949193	0.0396737	0.10607	0.0951759	0.110398	0.108115	0.116747	0.169248	0.176606	0.0980489	0.106716	0.0970201	0.0625998	0.120608
D. malickyi	0.145648	0.146005	0.167499	0.168411	0.157006	0.163872	0.00778507	0.00973919	0.149632	0.0800819	0.150854	0.189223	0.104011	0.0438503	0.108681	0.00974971	0.153193	0.0136646	0.0196171	0.0894045	0.177384	0.189073	0.0629473	0.082125	0.00974971	0.117435	0.0933248	0.095044
D. musculosa	0.120142	0.124554	0.198191	0.1936	0.157333	0.196388	0.124005	0.119344	0.126396	0.122833	0.146173	0.19466	0.0501284	0.108076	0.0841193	0.131015	0.131649	0.135526	0.12618	0.144944	0.194351	0.189421	0.109271	0.124942	0.119386	0.0974934	0.14395	0.0669228	0.121745
D. naiadis	0.212469	0.207407	0.0660678	0.0568997	0.216969	0.0647305	0.166564	0.168883	0.198751	0.179585	0.205293	0.159979	0.186928	0.17399	0.162082	0.176348	0.196761	0.178683	0.16897	0.191298	0.152747	0.179241	0.175304	0.171653	0.166471	0.164655	0.1754	0.159461	0.164425	0.197146
D. notogaea	0.0775934	0.0733529	0.210379	0.20569	0.0275822	0.205694	0.166669	0.163844	0.108358	0.152653	0.0117448	0.204198	0.143258	0.156993	0.150131	0.173947	0.146432	0.178628	0.163844	0.171335	0.191644	0.211911	0.160637	0.149879	0.15902	0.148004	0.180069	0.133463	0.162045	0.154759	0.214418
D. parasagitta	0.152862	0.153249	0.17255	0.170829	0.164303	0.171279	0.00974971	0.0156681	0.154396	0.0845165	0.155663	0.194266	0.106222	0.0459207	0.111099	0.0156904	0.155662	0.0196171	0.011699	0.0894045	0.17981	0.196707	0.0629473	0.0865695	0.0156904	0.117435	0.0933248	0.0995485	0.00978505	0.117383	0.169339	0.164414
D. pendula	0.0951947	0.0975429	0.157447	0.163243	0.126568	0.156491	0.0970898	0.0925558	0.103579	0.102207	0.115814	0.16184	0.0542475	0.0905235	0.0396562	0.101605	0.104147	0.105911	0.103643	0.11899	0.164375	0.171463	0.0956776	0.104287	0.0926155	0.0625176	0.122857	0.021558	0.0906416	0.0689352	0.164166	0.126678	0.0951159
D. pustulata	0.200781	0.195347	0.202229	0.20756	0.216046	0.200204	0.213503	0.210669	0.192206	0.206742	0.206306	0.211488	0.193167	0.199979	0.211488	0.221655	0.206552	0.226624	0.218756	0.211176	0.190989	0.208917	0.202841	0.200764	0.208141	0.211786	0.194313	0.192869	0.208759	0.208611	0.21648	0.218061	0.211448	0.190696
D. ryukyuensis	0.0650886	0.0801643	0.212049	0.209287	0.113403	0.207287	0.157594	0.15263	0.0237185	0.136615	0.0959122	0.213315	0.125	0.14319	0.13215	0.157594	0.130692	0.164733	0.154929	0.164805	0.200536	0.213073	0.137495	0.129214	0.147861	0.120754	0.168746	0.127377	0.150761	0.134501	0.207918	0.102161	0.155567	0.120396	0.201559
D. saccata	0.108497	0.115327	0.159783	0.165542	0.140422	0.158774	0.10827	0.103643	0.110261	0.107074	0.129648	0.16184	0.0501264	0.101605	0.0355829	0.112868	0.0973598	0.117222	0.114913	0.12615	0.169165	0.17397	0.100448	0.109174	0.103714	0.0646935	0.13	0.0195972	0.101736	0.0668733	0.159395	0.140536	0.106292	0.0175789	0.195959	0.125113
D. sagitta	0.150526	0.150919	0.172635	0.173462	0.164414	0.171367	0.0077784	0.0136714	0.152047	0.0823774	0.155768	0.194351	0.104011	0.0438763	0.108894	0.013684	0.15579	0.0176163	0.0176251	0.0894767	0.177384	0.194228	0.0608448	0.0844301	0.013684	0.11519	0.0933856	0.0996306	0.00780025	0.119744	0.169395	0.164533	0.00582812	0.0929475	0.211612	0.153206	0.104094
D. semiglobosa	0.124644	0.140917	0.192717	0.188083	0.171933	0.19102	0.133373	0.131091	0.13796	0.129722	0.155663	0.189223	0.0627265	0.119794	0.086207	0.135743	0.108666	0.140615	0.14505	0.13773	0.196687	0.191644	0.120652	0.127065	0.133373	0.0974934	0.141631	0.0564556	0.129011	0.0711913	0.191632	0.16679	0.13137	0.0668733	0.206236	0.141423	0.062687	0.12909
D. sigmoides	0.202511	0.190008	0.136119	0.146465	0.199268	0.135526	0.17902	0.188878	0.203641	0.179963	0.182241	0.0931919	0.194763	0.186432	0.18133	0.194184	0.202381	0.198992	0.193798	0.198863	0.00976876	0.0669294	0.180921	0.171933	0.186432	0.171741	0.210969	0.173773	0.181965	0.201806	0.159633	0.19627	0.186971	0.171367	0.193167	0.205228	0.176187	0.187107	0.204096
D. sicula	0.206361	0.20161	0.00394868	0.0380511	0.208208	0.00387223	0.173309	0.17558	0.205523	0.181225	0.199265	0.133404	0.186205	0.173309	0.173488	0.178139	0.194014	0.182937	0.182937	0.190445	0.140497	0.14979	0.17463	0.173309	0.173164	0.1642	0.177054	0.161293	0.16866	0.201356	0.06052	0.210732	0.176104	0.161213	0.205228	0.212354	0.163517	0.176187	0.195971	0.140137
D. subtentaculata	0.14292	0.140837	0.166964	0.165187	0.159119	0.16336	0.0859332	0.0794279	0.144527	0.0669228	0.14319	0.17649	0.112928	0.0816442	0.131308	0.0816442	0.160156	0.085895	0.085895	0.0848163	0.174248	0.176187	0.0608004	0.0646459	0.0794655	0.11553	0.0735451	0.112776	0.0795902	0.131175	0.15691	0.154142	0.0795902	0.114995	0.213207	0.150436	0.117508	0.0796279	0.140516	0.17397	0.158602
D. tumida	0.104094	0.110889	0.150193	0.160755	0.131088	0.149386	0.0993421	0.094783	0.105842	0.106815	0.120301	0.154658	0.054337	0.0927556	0.041755	0.103877	0.104312	0.108189	0.105911	0.114511	0.164557	0.169175	0.0958713	0.108906	0.0948477	0.0583938	0.118366	0.0195972	0.0928737	0.0711837	0.159395	0.131194	0.0973681	0.0116734	0.188085	0.120608	0.0215472	0.0974521	0.0691387	0.164105	0.154064	0.114995
D. umbonata	0.119997	0.124818	0.172857	0.173466	0.152748	0.17399	0.145544	0.140641	0.133515	0.137396	0.134599	0.155663	0.0955116	0.133739	0.0931402	0.150411	0.127136	0.157674	0.143227	0.150374	0.16248	0.174734	0.124189	0.134673	0.140725	0.0976964	0.157068	0.090829	0.14364	0.108952	0.169832	0.138513	0.141219	0.0862482	0.219755	0.132135	0.0907668	0.138912	0.117809	0.174448	0.17399	0.138965	0.0864437
D. verrucula	0.113013	0.119888	0.172252	0.172973	0.140315	0.170994	0.110477	0.105842	0.110203	0.108784	0.134214	0.169027	0.0563175	0.0949193	0.0295795	0.115085	0.0928392	0.119456	0.108115	0.123381	0.176573	0.188656	0.099964	0.110866	0.105911	0.0688729	0.127273	0.0295795	0.10393	0.0689762	0.164375	0.142831	0.106292	0.0376482	0.200764	0.125007	0.0255343	0.104094	0.0625659	0.181129	0.175803	0.128723	0.0397629	0.0930661
S. mediterranea	0.529611	0.537733	0.483035	0.511099	0.536898	0.483035	0.514112	0.513746	0.526372	0.507024	0.524022	0.478139	0.517447	0.516825	0.506649	0.53645	0.559851	0.522879	0.527104	0.510471	0.490548	0.51237	0.496245	0.496564	0.50892	0.512817	0.501898	0.481543	0.515721	0.521164	0.479891	0.54166	0.524938	0.494422	0.532548	0.532133	0.494422	0.525375	0.506649	0.497227	0.491154	0.504476	0.486386	0.536519	0.49399
